# Supplementary material for: Elucidation of sterol biosynthesis pathway and its co-regulation with fatty acid biosynthesis in the oleaginous marine protist Schizochytrium sp
Source: Front Bioeng Biotechnol. 2023 Apr 27;11:1188461. doi: 10.3389/fbioe.2023.1188461 (PMC10174431; doi:10.3389/fbioe.2023.1188461)
Supplement: Supplementary file 1 [file Table2.xlsx]

## Sheet: Sheet1
Supplementary Table S2. Primers used in this study
Target Gene	Primers	Primer sequence (5'–3')
ACCT	ACCT-F:	GGCTGGCTCCTTTGGTA
	ACCT-R:	AAGCCGTGGGGAGCGAAC
HMGS	HMGS-F:	AACTCGTGCTACCTTCGC
	HMGS-R:	AAGTCCTCACCGTAAGCC
HMGR	HMGR-F:	GACGCTACTGCTACCTGC
	HMGR-R:	CTGGGCTTCTTGTCGGTA
MVK	MVK-F:	CGGTGAGATGATTGAGAG
	MVK-R:	GGTCGCCCTTGAGGATAA
PMK	PMK-F:	CGGGCTCCCTTACAACAC
	PMK-R:	AAAGAGGTCCATCACAAT
MPDC	MPDC-F:	GCTGACTTTGGACCTGAC
	MPDC-R:	GCGAGTGTGGATGATGTA
Actin	Act-F:	TATCATGGTCGGCATGGACC
	Act-R:	ATGTCGTCCCAGTTGGTCAC
AltSQE	AltSQE-F:	GGACGTCAAGCACCATCTCA
	AltSQE-R:	TGCGGCCTTCAACTACAACT
OCS	OCS-F:	GCGCTGTCTTTCACTACCCT
	OCS-R:	CTTTACGTACGGTGCCTGGT
SQS	SQS-F:	CCCCTGGCTGGCTTTGGC
	SQS-R:	TCATCGGTAATGTCGTAA
CYP51G	CYP51G-F:	GGTCATGAAGCCCATCACCA
	CYP51G-R:	GAGTGCGGCAACATCTTCAC
crtIBY	crtIBY-F:	GCCGAGGAACCCGTCTTTT
	crtIBY-R:	CTGGTAGGAGATGGGAACG
FAS	FAS-F:	CTCCGTGTTCCCGTCTTTGA
	FAS-R:	GGTGGTAAGATGGGCGACAA
pfaA	pfaA-F:	CCCGTTCTCGTTGTCGATGA
	pfaA-R:	CGAGCTGGAGACCCTCAAAG
pfaB	pfaB-F:	CGTCTTCACAACCCGGAGAA
	pfaB-R:	ATCGGAAGCTCCAGTGTTGG
pfaC	pfaC-F:	TGTCTGACCTCAAGCACGTC
	pfaC-R:	CCATGAGGATCGAGTACGGC
ACC	ACC-F:	TCAAGGACTTTGGCTCCGAC
	ACC-R:	TGGCCGAAACATCAGTCTCC
