# Supplementary material for: Elucidation of sterol biosynthesis pathway and its co-regulation with fatty acid biosynthesis in the oleaginous marine protist Schizochytrium sp
Source: Front Bioeng Biotechnol. 2023 Apr 27;11:1188461. doi: 10.3389/fbioe.2023.1188461 (PMC10174431; doi:10.3389/fbioe.2023.1188461)
Supplement: Supplementary file 3 [file Table1.XLSX]

## Sheet: table S1
Supplementary Table S1 4 inhibitors used in this study
Chemical Name	CAS No.	Previously Characterized Targets	target metabolic pathway	working concentration (µM)
fosmidomycin	66508-53-0	1-deoxy-d-xylulose 5-phosphate reductoisomerase	plastidial methylerythritol phosphate (MEP) pathway	20, 50, 100
mevinolin	75330-75-5	3-Hydroxy-3-methylglutaryl-CoA Reductase	mevalonate (MVA) pathway	20, 50, 100
terbinafine	91161-71-6	squalene epoxidase	sterol synthesis pathway	20, 50, 100
ketoconazole	65277-42-1	sterol 14-a-demethylase	sterol synthesis pathway	0.5, 1, 2
